# Supplementary material for: Solithromycin mitigates Prevotella intermedia–induced methicillin-resistant Staphylococcus aureus ventilator-associated pneumonia by enhancing alveolar macrophage function
Source: Front Cell Infect Microbiol. 2026 Feb 9;16:1723186. doi: 10.3389/fcimb.2026.1723186 (PMC12926392; doi:10.3389/fcimb.2026.1723186)
Supplement: Supplementary file 2 [file DataSheet1.xlsx]

## Sheet: Fig. 1A
	P. int. sup.	P. int. sup.（Heat-inactivated）	P. int. sup.(SOL)	P. int. sup.(CAM)	control medium
1	1
1	1
1	1
7			1	1	1
7		1	1	1	1
7		1	1	1	1
7		1	1	1	1
2	1			1
2	1			1
3	1
4	1
7		1	1	1	1
7		1	1	1	1
7		1	1		1
7		1	1		1

## Sheet: Fig. 1B
control medium	P. int. sup.(SOL)	P. int. sup.(CAM)	P. int. sup.
333.333	33.3333	20000	2333.33
33333.3	17666.7	2500	19666.7
46666.7	1000	4900	110000
433.333	400	7133.33	10333.3
233.333	1233.33	66.6667	556667
3533.33	1166.67	166.667	573333
8033.33	3000	200	23000
266.667	3866.67	333.333	13000
100	1266.67	7000	250000
133.333	14666.7	1800	43333.3
166.667	750	7000	15666.7
200	66.6667	5000

## Sheet: Fig. 1C
control medium	P. int. sup.(SOL)	P. int. sup.(CAM)	P. int. sup.
0	0	0	0
0	0	0	0
0	0	0	0
0	0	0	0
0	0	0	70
0	0	0	0
0	0	0	0
0	0	0

## Sheet: Fig. 2A
control medium	P. int. sup.(SOL)	P. int. sup.(CAM)	P. int. sup.
27.2314	29.065	23.7867	32.4215
17.325	31.2948	28.023	34.1203
24.8711	17.5536	31.431	44.8144
11.5696	15.6628	21.236	27.6135
20.8121	19.0469	9.55485	20.4754
19.4163	15.3571	12.6945	31.9624
13.5821	17.7371	18.3689	24.2907

## Sheet: Fig. 2B
control medium	P. int. sup.(SOL)	P. int. sup.(CAM)	P. int. sup.
1.34818	3.13058	1.60295	0.995843
2.79438	2.8006	1.86177	1.11352
2.07889	4.62023	1.52344	0.827152
2.13193	3.46682	2.31836	1.74653
1.77321	2.73677	2.22117	2.16161
1.99384	3.82809	2.54952	1.30065
1.57711	4.0675	1.76406	1.34023
1.68304	3.72247	2.13424

## Sheet: Fig. 3A
control medium	P. int. sup.(SOL)	P. int. sup.(CAM)	P. int. sup.
0.399584	4.95971	6.46203	6.94778
0.850026	2.62989	2.1456	19.5867
1.2071	1.66975	2.97953	4.98194
0.57937	0.705767	2.74892	7.42786
3.12658	1.55572	0.810332	6.39341
2.88303	3.29342	8.23395	5.17151
0.467029	2.45477	3.27975	4.03505
	1.61282	4.07157	2.30471

## Sheet: Fig. 3B
control medium	P. int. sup.(SOL)	P. int. sup.(CAM)	P. int. sup.
1.09136	1.22702	0.74457	0.24602
3.06878	1.71528	0.51887	0.61942
0.66833	1.47781	0.68809	0.28017
1.20264	1.39011	0.24489	0.37354
0.49134	1.76148	0.47198	0.53841
0.69245	0.87103	0.6306	0.32892
1.09186	1.19813	0.87891	0.24893
	0.62537	1.06643	0.69872

## Sheet: Fig. 3C
control medium	P. int. sup.(SOL)	P. int. sup.(CAM)	P. int. sup.
1.73189	0.80434	0.8857	0.91864
0.298	0.5912	0.78661	0.19622
0.39998	0.33626	0.84912	0.65598
0.43177	0.32153	0.78484	0.12905
3.57013	0.77432	2.69073	1.46104
1.09503	1.19003	1.82134	1.37364
2.86985	0.3095	2.57219	1.23285
	0.97536	1.75078	1.81127

## Sheet: Fig. 3D
control medium	P. int. sup.(SOL)	P. int. sup.(CAM)	P. int. sup.
0.50237	0.94209	2.13647	0.90846
1.11654	3.59943	1.30961	1.25971
0.95109	1.79704	1.33507	1.13313
0.92118	1.39072	0.69063	1.25853
0.7344	4.04081	1.14206	2.9032
2.1062	2.38774	0.78821	1.90349
1.31553	4.06609	2.69754	1.74793
	1.11701	2.75804	1.71433

## Sheet: Fig. 3E
control medium	P. int. sup.(SOL)	P. int. sup.(CAM)	P. int. sup.
0.48381	0.50244	0.2114	0.21318
1.3175	2.77701	0.1026	0.09425
0.4317	1.00103	0.16348	0.24065
0.73157	0.18553	0.1453	0.14981
1.64281	2.08517	0.24118	0.64625
8.01203	1.65309	0.09547	0.50528
0.3774	3.82158	1.42224	0.46271
	0.46852	0.43052	1.00428

[truncated: 21 more sheets: Fig. 5B, Fig. 5C, Sup. Fig. 1A, Sup. Fig. 1B, Sup. Fig. 1C, Sup. Fig. 1D, Sup. Fig. 1E, Sup. Fig. 2A, Sup. Fig. 2B, Sup. Fig. ３A, Sup. Fig. 3B, Sup. Fig. 3C, Sup. Fig. 4A, Sup. Fig. 4B, Sup. Fig. 4C, Sup. Fig. 4D, Sup. Fig. 5A, Sup. Fig. 5B, Sup. Fig. 5C, Sup. Fig. 6A …]
